# Supplementary material for: Identification of Host Defense-Related Proteins Using Label-Free Quantitative Proteomic Analysis of Milk Whey from Cows with Staphylococcus aureus Subclinical Mastitis
Source: Int J Mol Sci. 2017 Dec 28;19(1):78. doi: 10.3390/ijms19010078 (PMC5796028; doi:10.3390/ijms19010078)
Supplement: Supplementary file 1 [file ijms-19-00078-s001.zip]

Archive with 7 entries (6 files):
- Supplemental  table. 3 Bacterial culture_ SCC results_ijms-243136 (1).xlsx
- __MACOSX/
- __MACOSX/._Supplemental  table. 3 Bacterial culture_ SCC results_ijms-243136 (1).xlsx
- APPENDIX GO_BP table S2.xlsx
- __MACOSX/._APPENDIX GO_BP table S2.xlsx
- APPENDIX Protein ID table S1.xlsx
- __MACOSX/._APPENDIX Protein ID table S1.xlsx
