# Supplementary material for: Identification of Host Defense-Related Proteins Using Label-Free Quantitative Proteomic Analysis of Milk Whey from Cows with Staphylococcus aureus Subclinical Mastitis
Source: Int J Mol Sci. 2017 Dec 28;19(1):78. doi: 10.3390/ijms19010078 (PMC5796028; doi:10.3390/ijms19010078)
Supplement: Supplementary file 1 [file ijms-19-00078-s001.zip › Supplemental table. 3 Bacterial culture_ SCC results_ijms-243136 (1).xlsx]

## Sheet: Sheet1
Sample ID#	Bacterial culture	SCC (cell/mL)
CONTROL GROUP
3798 LH	No bacterial growth	74 scc/mL x1000
3978 RH	No bacterial growth	12 scc/mL x1000
4160 RF	No bacterial growth	55 scc/mL x1000
4133 LH	No bacterial growth	28 scc/mL x1000
4142 RH	No bacterial growth	9 scc/mL x1000
SUBCLINICAL MASTITIC GROUP
4070 RH	Staphylococcus aureus 4+	4.798 scc/mL x1000
3940 RF	Staphylococcus aureus 4+	4.734 scc/mL x1000
4084 RH	Staphylococcus aureus 3+	709 scc/mL x1000
4010 RH	Staphylococcus aureus 4+	3.792scc/mL x1000
3962 RF	Staphylococcus aureus 4+	2.509 scc/mL x1000
3885 LF	Staphylococcus aureus 3+	2.688/scc/mL x1000
Growth Level: 4+ (large), > 10 colonies in four quarters of the culture dish; 3+ (moderate), > 10 colonies in four quarters of the culture dish
