# Supplementary material for: Identification of Host Defense-Related Proteins Using Label-Free Quantitative Proteomic Analysis of Milk Whey from Cows with Staphylococcus aureus Subclinical Mastitis
Source: Int J Mol Sci. 2017 Dec 28;19(1):78. doi: 10.3390/ijms19010078 (PMC5796028; doi:10.3390/ijms19010078)
Supplement: Supplementary file 1 [file ijms-19-00078-s001.zip › APPENDIX GO_BP table S2.xlsx]

## Sheet: Sheet1
Term1	Count*	P-Value	Genes**	FDR***
GO:0042742~defense response to bacterium	6	4.5e-06	512242, 280846, 280692, 282305, 280844, 282166	0.0071
GO:0006952~defense response	10	5.9e-06	512242, 281048, 280846, 280692, 282305, 281181, 286869, 281781, 280844, 282166	0.0093
GO:0009617~response to bacterium	7	8.4e-06	512242, 281048, 280846, 280692, 282305, 280844, 282166	0.013
GO:0051707~response to other organism	8	2.4e-05	512242, 281048, 280846, 280692, 282305, 280815, 280844, 282166	0.038
GO:0043207~response to external biotic stimulus	8	2.5e-05	512242, 281048, 280846, 280692, 282305, 280815, 280844, 282166	0.039
GO:0009607~response to biotic stimulus	8	3.6e-05	512242, 281048, 280846, 280692, 282305, 280815, 280844, 282166	0.057
GO:0001816~cytokine production	7	4.6e-05	512242, 281048, 280846, 282305, 280838, 286869, 280843	0.073
GO:0051704~multi-organism process	10	7e-05	512242, 281048, 281105, 280846, 280692, 282305, 281781, 280815, 280844, 282166	0.11
GO:0006954~inflammatory response	6	0.00023	512242, 281048, 280692, 282305, 286869, 281781	0.37
GO:0002221~pattern recognition receptor signaling pathway	4	0.0003	512242, 281048, 280846, 282305	0.47
GO:0006950~response to stress	12	0.00031	512242, 281048, 280846, 280692, 281235, 282305, 281181, 286869, 404122, 281781, 280844, 282166	0.49
GO:0002758~innate immune response-activating signal transduction	4	0.00033	512242, 281048, 280846, 282305	0.52
GO:0050832~defense response to fungus	3	0.00033	280846, 282305, 282166	0.52
GO:0098542~defense response to other organism	6	0.00034	512242, 280846, 280692, 282305, 280844, 282166	0.54
GO:0001817~regulation of cytokine production	6	0.00035	512242, 281048, 280846, 282305, 280838, 280843	0.55
GO:0002376~immune system process	10	0.00037	512242, 281048, 280846, 280692, 280691, 282305, 540990, 281181, 281781, 280844	0.59
GO:0002218~activation of innate immune response	4	0.00039	512242, 281048, 280846, 282305	0.62
GO:0034142~toll-like receptor 4 signaling pathway	3	0.0007	512242, 281048, 280846	1.1
GO:0009620~response to fungus	3	0.00075	280846, 282305, 282166	1.2
GO:0009605~response to external stimulus	9	0.00093	512242, 281048, 280846, 280692, 282305, 286869, 280815, 280844, 282166	1.5
GO:0045089~positive regulation of innate immune response	4	0.00098	512242, 281048, 280846, 282305	1.5
GO:0045088~regulation of innate immune response	4	0.0016	512242, 281048, 280846, 282305	2.5
GO:0006955~immune response	7	0.0016	512242, 281048, 280846, 282305, 540990, 281181, 280844	2.6
GO:0031663~lipopolysaccharide-mediated signaling pathway	3	0.0017	512242, 281048, 280846	2.6
GO:0002757~immune response-activating signal transduction	4	0.0025	512242, 281048, 280846, 282305	3.9
GO:0002764~immune response-regulating signaling pathway	4	0.003	512242, 281048, 280846, 282305	4.7
GO:0031349~positive regulation of defense response	4	0.0033	512242, 281048, 280846, 282305	5.1
GO:0045087~innate immune response	5	0.0034	512242, 281048, 280846, 282305, 281181	5.3
GO:0051240~positive regulation of multicellular organismal process	7	0.0036	512242, 281048, 280846, 280838, 286869, 281781, 280843	5.5
GO:0002526~acute inflammatory response	3	0.0038	512242, 280692, 281781	5.9
GO:0002253~activation of immune response	4	0.0042	512242, 281048, 280846, 282305	6.5
GO:0002224~toll-like receptor signaling pathway	3	0.0044	512242, 281048, 280846	6.8
GO:0050896~response to stimulus	17	0.0047	281048, 280692, 281235, 281181, 404122, 280844, 280843, 512242	7.1
GO:0010876~lipid localization	4	0.005	512242, 280981, 280815, 280843	7.7
GO:0051239~regulation of multicellular organismal process	9	0.0053	512242, 281048, 280846, 280691, 282305, 280838, 286869, 281781, 280843	8.1
GO:0044403~symbiosis, encompassing mutualism through parasitism	5	0.0055	512242, 281105, 280846, 282305, 280815	8.4
GO:0044419~interspecies interaction between organisms	5	0.0055	512242, 281105, 280846, 282305, 280815	8.4
GO:0035821~modification of morphology or physiology of other organism	3	0.0057	280846, 282305, 282166	8.7
GO:0032680~regulation of tumor necrosis factor production	3	0.0066	512242, 281048, 280846	10
GO:1903555~regulation of tumor necrosis factor superfamily cytokine production	3	0.0069	512242, 281048, 280846	10
GO:0042221~response to chemical	10	0.0072	512242, 281048, 281105, 280846, 280692, 281181, 286869, 280844, 280843, 536203	11
GO:0071706~tumor necrosis factor superfamily cytokine production	3	0.0073	512242, 281048, 280846	11
GO:0001819~positive regulation of cytokine production	4	0.0087	512242, 281048, 280838, 280843	13
GO:1903707~negative regulation of hemopoiesis	3	0.0088	280846, 280691, 282305	13
GO:0071223~cellular response to lipoteichoic acid	2	0.0091	512242, 281048	13
GO:0070391~response to lipoteichoic acid	2	0.0091	512242, 281048	13
GO:0071222~cellular response to lipopolysaccharide	3	0.011	512242, 281048, 280846	15
GO:0071219~cellular response to molecule of bacterial origin	3	0.012	512242, 281048, 280846	17
GO:0044281~small molecule metabolic process	7	0.012	281235, 281181, 281781, 280815, 280844, 280843, 536203	17
GO:0050778~positive regulation of immune response	4	0.012	512242, 281048, 280846, 282305	18
GO:0034145~positive regulation of toll-like receptor 4 signaling pathway	2	0.014	512242, 280846	19
GO:0050663~cytokine secretion	3	0.014	280838, 286869, 280843	20
GO:0006082~organic acid metabolic process	5	0.015	281235, 281181, 280844, 280843, 536203	21
GO:0044710~single-organism metabolic process	10	0.015	512242, 281105, 281235, 281181, 286869, 281781, 280815, 280844, 280843, 536203	21
GO:0071216~cellular response to biotic stimulus	3	0.015	512242, 281048, 280846	21
GO:0034143~regulation of toll-like receptor 4 signaling pathway	2	0.021	512242, 280846	29
GO:0001818~negative regulation of cytokine production	3	0.022	512242, 280846, 282305	30
GO:0098581~detection of external biotic stimulus	2	0.023	512242, 282305	30
GO:0050776~regulation of immune response	4	0.025	512242, 281048, 280846, 282305	33
GO:0044116~growth of symbiont involved in interaction with host	2	0.026	512242, 282305	34
GO:0034123~positive regulation of toll-like receptor signaling pathway	2	0.026	512242, 280846	34
GO:0009595~detection of biotic stimulus	2	0.026	512242, 282305	34
GO:0044110~growth involved in symbiotic interaction	2	0.026	512242, 282305	34
GO:0044117~growth of symbiont in host	2	0.026	512242, 282305	34
GO:0031347~regulation of defense response	4	0.026	512242, 281048, 280846, 282305	35
GO:0065007~biological regulation	19	0.027	281048, 280692, 280691, 281181, 404122, 618489, 280981, 280843, 512242,	35
GO:0006026~aminoglycan catabolic process	2	0.028	282305, 286869	37
GO:0031640~killing of cells of other organism	2	0.028	282305, 282166	37
GO:0044364~disruption of cells of other organism	2	0.028	282305, 282166	37
GO:0006810~transport	10	0.029	512242, 281048, 280846, 280838, 540990, 286869, 280981, 280815, 280843, 536203	37
GO:0032496~response to lipopolysaccharide	3	0.03	512242, 281048, 280846	38
GO:0002366~leukocyte activation involved in immune response	3	0.033	512242, 282305, 540990	41
GO:0070887~cellular response to chemical stimulus	7	0.033	512242, 281048, 281105, 280846, 281181, 286869, 280844	41
GO:0002263~cell activation involved in immune response	3	0.033	512242, 282305, 540990	41
GO:0010033~response to organic substance	7	0.034	512242, 281048, 281105, 280846, 281181, 286869, 280843	42
GO:0002237~response to molecule of bacterial origin	3	0.035	512242, 281048, 280846	43
GO:0006869~lipid transport	3	0.036	512242, 280981, 280815	44
GO:0006953~acute-phase response	2	0.036	512242, 280692	44
GO:0071702~organic substance transport	7	0.036	512242, 280838, 540990, 286869, 280981, 280815, 280843	44
GO:0051234~establishment of localization	10	0.037	512242, 281048, 280846, 280838, 540990, 286869, 280981, 280815, 280843, 536203	45
GO:0044765~single-organism transport	8	0.037	512242, 280846, 280838, 286869, 280981, 280815, 280843, 536203	45
GO:0002682~regulation of immune system process	5	0.04	512242, 281048, 280846, 280691, 282305	48
GO:0019731~antibacterial humoral response	2	0.04	280846, 280844	48
GO:0019730~antimicrobial humoral response	2	0.045	280846, 280844	51
GO:0071310~cellular response to organic substance	6	0.046	512242, 281048, 281105, 280846, 281181, 286869	53
GO:0002684~positive regulation of immune system process	4	0.05	512242, 281048, 280846, 282305	55
Significant expressed whey proteins were considered for this table (expression ≥ 2 fold changes and p ≤ 0.05 expression change).
1 This table only included Biological Processes GO terms that were significantly overexpressed (p ≤ 0.05).
* Number of genes enriched in this GO term
** Entrez genes identification that are enriched in this GO term
*** Highlighted rows represent BP terms enriched at 5% FDR.
