# Supplementary material for: Identification of Host Defense-Related Proteins Using Label-Free Quantitative Proteomic Analysis of Milk Whey from Cows with Staphylococcus aureus Subclinical Mastitis
Source: Int J Mol Sci. 2017 Dec 28;19(1):78. doi: 10.3390/ijms19010078 (PMC5796028; doi:10.3390/ijms19010078)
Supplement: Supplementary file 1 [file ijms-19-00078-s001.zip › APPENDIX Protein ID table S1.xlsx]

## Sheet: All proteins
Protein ID	Protein names	Student's t-test (Mastitic vs Control)	Column1	Razor + unique peptides	Sequence coverage %	N: Mol. weight [kDa]
		Fold change	p-value
Q8SPP7	Peptidoglycan recognition protein 1	7.92223	1.41716e-05	10	73.7	21.063
Q2TBU0	Haptoglobin (Zonulin)	6.44803	0.00180575	17	49.1	44.859
Q3ZBX9	Histone H2A.J (H2a/j)	5.46829	2.93563e-08	4	49.6	14.019
P63258	Actin, cytoplasmic 2 (Gamma-actin)	5.4629	0.00201371	18	69.1	41.792
E1B6Z6	Uncharacterized protein	5.286	0.00125174	13	61	22.983
O02853	Prostaglandin-H2 D-isomerase	5.25908	0.0223681	6	54.5	21.229
P10096	Glyceraldehyde-3-phosphate dehydrogenase (GAPDH)	5.16554	0.00286089	8	34.2	35.868
Q1JPB0	Leukocyte elastase inhibitor (LEI) (Serpin B1)	4.31117	0.00317255	7	23.9	42.235
P33046	Cathelicidin-4 (Indolicidin)	4.28605	0.00240038	6	41.7	16.479
G3X807	Histone H4	4.08825	0.00289593	6	53.1	10.949
F1MYX5	Uncharacterized protein	4.08446	0.00219653	13	29.3	70.111
P30922	Chitinase-3-like protein 1 (39 kDa whey protein)	3.97041	0.0100942	16	53.5	43.031
F1MMW8	Serum amyloid A protein	3.45747	0.023416	5	34.4	14.491
P22226	Cathelicidin-1 (Bactenecin-1)	3.2217	0.0201468	6	38.1	17.6
M5FKI8	Pancreatic adenocarcinoma upregulated factor	3.01915	0.104558	8	60.6	16.97
G3MZ19	HRPE773-like (Uncharacterized protein)	2.81338	0.0642227	6	59.9	17.605
G3MXB5	Uncharacterized protein	2.69878	0.00202678	5	25.5	25.731
G8JKW7	Uncharacterized protein	2.69312	0.0242506	4	25.2	46.344
A6QLL8	Fructose-bisphosphate aldolase	2.69042	0.0155777	9	40.4	39.436
Q2TBI0	Lipopolysaccharide-binding protein (LBP)	2.69009	0.0137045	12	35.8	53.697
P07688	Cathepsin B	2.3107	0.0109193	9	37	36.661
P24627	Lactotransferrin (Lactoferrin)	2.27793	0.00088086	63	69.9	78.056
Q9XSJ4	Alpha-enolase	2.24271	0.0206804	5	17.5	47.326
Q3SYR8	Immunoglobulin J chain (Uncharacterized protein)	2.14519	0.0935702	2	15.9	17.857
G3N2H4	Uncharacterized protein	2.10956	0.084189	3	22.2	28.102
P07589	Fibronectin (FN) [Cleaved into: Anastellin]	2.10019	0.0527222	19	12.3	272.15
G5E604	Uncharacterized protein	1.98921	0.0247804	4	52.3	11.058
F1MLW8	Uncharacterized protein	1.96029	0.156	4	26.6	24.623
G3N0V0	Uncharacterized protein	1.9086	0.0596044	6	44.8	35.951
Q3SYV4	Adenylyl cyclase-associated protein 1 (CAP 1)	1.85378	0.0804994	4	16.3	51.272
Q3ZCJ8	Cathepsin C	1.75178	0.0834271	6	19.9	51.948
P54228	Cathelicidin-6 (Antibacterial peptide BMAP-27)	1.52674	0.0788403	5	41.1	17.852
F1MX50	Uncharacterized protein	1.45185	0.300349	5	40.7	23.958
P40673	High mobility group protein B2	1.31627	0.0216103	4	27.3	24.033
Q9MZ06	Fibroblast growth factor-binding protein 1 (FGF-BP)	1.05047	0.543831	5	34.6	26.188
F1MVJ8	Uncharacterized protein	1.04703	0.0797808	5	14.7	57.796
P12799	Fibrinogen gamma-B chain (Gamma')	0.864374	0.496496	9	31.1	50.243
P02666	Beta-casein	0.75526	0.118729	7	45.5	25.107
Q0IIH5	Nucleobindin 2 (Uncharacterized protein)	0.751914	0.526387	5	16.6	49.188
Q0V8B6	Tripeptidyl-peptidase 1 (TPP-1)	0.674957	0.376	5	16	61.351
F6R3I5	Uncharacterized protein	0.565332	0.112009	8	37.6	27.144
Q6R8F2	Cadherin-1 (Epithelial cadherin)	0.556706	0.414631	3	4.9	97.936
P80177	Macrophage migration inhibitory factor (MIF)	0.513378	0.235397	2	17.4	12.343
G3N1R1	Uncharacterized protein	0.245221	0.753927	1	16.1	14.424
F1MM32	Sulfhydryl oxidase (EC 1.8.3.2)	0.213842	0.868996	11	25	62.886
P61585	Transforming protein RhoA (Gb) (p21)	0.0565681	0.966183	4	18.7	21.768
A6QLZ7	Cysteine-rich secretory protein	0.0177748	0.992554	11	36.1	55.581
P81265	Polymeric immunoglobulin receptor (PIgR)	-0.252638	0.52319	30	54.6	82.434
Q95114	Lactadherin (BP47)	-0.32109	0.310836	30	60.7	47.41
Q3ZCH5	Zinc-alpha-2-glycoprotein (Zn-alpha-2-GP)	-0.465402	0.320195	22	64.2	33.851
P80457	Xanthine dehydrogenase/oxidase	-0.476137	0.32959	51	49.8	146.79
P10790	Fatty acid-binding protein	-0.498358	0.392487	9	66.9	14.779
P80195	Glycosylation-dependent cell adhesion molecule 1	-0.544104	0.112906	12	47.7	17.151
Q2NKV1	Angiogenin, ribonuclease, RNase A family	-0.600808	0.279016	6	38.5	17.003
P15467	Ribonuclease 4 (RNase 4)	-0.619986	0.189326	4	38.7	13.741
Q29451	Lysosomal alpha-mannosidase (Laman)	-0.648629	0.555598	5	7.8	112.92
P50397	Rab GDP dissociation inhibitor beta	-0.685842	0.632056	9	27	50.488
P79345	Epididymal secretory protein E1	-0.704964	0.0133409	9	53.7	16.64
G3N2D8	Uncharacterized protein	-0.70812	0.435558	5	15.5	60.904
P26779	Prosaposin (Proactivator polypeptide)	-0.750973	0.578237	9	28.4	58.051
P79121	Metalloproteinase inhibitor 3	-0.86583	0.270311	6	33.6	24.197
P18892	Butyrophilin subfamily 1 member A1 (BT)	-0.876473	0.0171026	20	49.6	59.276
P63048	Ubiquitin-60S ribosomal protein L40	-0.88709	0.163681	5	41.4	14.728
A0JNP2	Secretoglobin family 1D member	-0.95728	0.678659	2	19.6	11.294
P08037	Beta-1,4-galactosyltransferase 1	-1.08332	0.0109293	12	43.3	44.842
Q3ZBZ1	45 kDa calcium-binding protein (Cab45)	-1.08535	0.392097	7	22.8	41.106
Q32KV6	Nucleotide exchange factor SIL1	-1.27426	0.0207734	11	31.8	52.581
P26201	Platelet glycoprotein 4	-1.47919	0.0153493	9	23.7	52.94
P01888	Beta-2-microglobulin (Lactollin)	-1.52488	0.220283	5	57.6	13.677
Q27960	Sodium-dependent phosphate transport protein 2B	-1.52787	0.301345	6	14.3	75.825
Q9TUM6	Perilipin-2 (Adipophilin)	-1.54732	0.00624415	18	56.2	49.368
P11151	Lipoprotein lipase (LPL) (EC 3.1.1.34)	-1.56884	0.00703473	13	41.2	53.377
G3MZ88	Uncharacterized protein	-1.68707	0.230709	4	26.9	25.715
Q95122	Monocyte differentiation antigen CD14	-1.70014	9.72436e-05	9	39.4	39.666
P01035	Cystatin-C (Colostrum thiol proteinase inhibitor)	-1.7505	0.194812	5	56.8	16.265
Q0P569	Nucleobindin-1	-1.83797	0.0137164	15	44.7	54.982
P80025	Lactoperoxidase (LPO)	-1.92599	0.000520151	31	54.6	80.641
P02702	Folate receptor alpha (FR-alpha)	-2.02841	0.160844	10	59.3	27.921
F1N726	Uncharacterized protein	-2.15394	0.120061	10	23.4	59.248
G5E5H7	Uncharacterized protein	-2.17802	0.00894257	3	80.9	19.911
Q5EAB4	Chitinase domain-containing protein 1	-2.27408	0.107558	6	23.2	44.562
G3MXR2	Uncharacterized protein	-2.31259	0.0236752	6	7.4	146.81
Q4GZT4	ATP-binding cassette sub-family G member 2	-2.33314	0.00370295	12	22.9	72.724
E1BGX8	Uncharacterized protein	-2.626	0.0521113	19	26.4	81.178
Q3ZCD0	CD81 antigen (CD antigen CD81)	-2.6897	0.0755906	2	16.5	25.853
Q9XSG3	Isocitrate dehydrogenase [NADP] cytoplasmic (IDH)	-2.92122	0.0125819	10	30.7	46.785
P15396	Ectonucleotide pyrophosphatase/phosphodiesterase	-2.97739	0.0253905	7	12.4	99.522
Q8WML4	Mucin-1 (MUC-1)	-3.04163	0.047544	3	5	58.091
F1N6Y1	Uncharacterized protein	-3.07332	0.0626197	16	28.1	109.47
Q71SP7	Fatty acid synthase	-3.33325	0.0231248	40	27.3	274.55
Q27968	DnaJ homolog subfamily C member 3	-3.49606	0.0444753	4	14.9	57.704

## Sheet: Differentially expressed 
S. No	Protein ID	Entry name	Gene names	Protein names	Student's t-test (Mastitic vs Control)		No of Peptides	No of Unique peptides	Sequence coverage [%]	Mol. weight [kDa]	Score	Intensity	MS/MS count
					Difference	p-value*
90	Q9XSG3	IDHC_BOVIN	IDH1 ICDH	Isocitrate dehydrogenase [NADP] cytoplasmic (IDH) (EC 1.1.1.42) (Cytosolic NADP-isocitrate dehydrogenase) (IDP) (NADP(+)-specific ICDH) (Oxalosuccinate decarboxylase)	-2.92122	0.0125819	10	10	30.7	46.785	77.651	456900000	64
80	Q4GZT4	ABCG2_BOVIN	ABCG2	ATP-binding cassette sub-family G member 2 (Urate exporter) (CD antigen CD338)	-2.33314	0.00370295	12	12	22.9	72.724	225.73	454980000	136
27	G5E5H7	G5E5H7_BOVIN	PAEP	Uncharacterized protein	-2.17802	0.00894257	19	3	80.9	19.911	82.896	12700000000	1063
59	P80025	PERL_BOVIN	LPO	Lactoperoxidase (LPO) (EC 1.11.1.7)	-1.92599	0.000520151	31	31	54.6	80.641	323.31	36655000000	1012
65	Q0P569	NUCB1_BOVIN	NUCB1	Nucleobindin-1	-1.83797	0.0137164	15	15	44.7	54.982	323.31	1649400000	150
87	Q95122	CD14_BOVIN	CD14	Monocyte differentiation antigen CD14 (Myeloid cell-specific leucine-rich glycoprotein) (CD antigen CD14)	-1.70014	9.72436e-05	9	9	39.4	39.666	292.72	5369300000	209
42	P11151	LIPL_BOVIN	LPL	Lipoprotein lipase (LPL) (EC 3.1.1.34)	-1.56884	0.00703473	13	13	41.2	53.377	323.31	12236000000	459
89	Q9TUM6	PLIN2_BOVIN	PLIN2 ADFP ADRP	Perilipin-2 (Adipophilin) (Adipose differentiation-related protein) (ADRP)	-1.54732	0.00624415	18	18	56.2	49.368	323.31	3106000000	341
38	P08037	B4GT1_BOVIN	B4GALT1 GALT GGTB2	Beta-1,4-galactosyltransferase 1 (Beta-1,4-GalTase 1) (Beta4Gal-T1) (b4Gal-T1) (EC 2.4.1.-) (UDP-Gal:beta-GlcNAc beta-1,4-galactosyltransferase 1) (UDP-galactose:beta-N-acetylglucosamine beta-1,4-galactosyltransferase 1) [Cleaved into: Processed beta-1,4-galactosyltransferase 1] [Includes: Lactose synthase A protein (EC 2.4.1.22); N-acetyllactosamine synthase (EC 2.4.1.90) (Nal synthase); Beta-N-…	-1.08332	0.0109293	12	12	43.3	44.842	265.82	10603000000	396
58	P79345	NPC2_BOVIN	NPC2	Epididymal secretory protein E1 (EPV20) (Niemann Pick type C2 protein homolog)	-0.704964	0.0133409	9	9	53.7	16.64	246.96	2709800000	261
47	P24627	TRFL_BOVIN	LTF	Lactotransferrin (Lactoferrin) (EC 3.4.21.-) [Cleaved into: Lactoferricin-B (Lfcin-B)]	2.27793	0.00088086	63	61	69.9	78.056	323.31	120520000000	2810
37	P07688	CATB_BOVIN	CTSB	Cathepsin B (EC 3.4.22.1) (BCSB) [Cleaved into: Cathepsin B light chain; Cathepsin B heavy chain]	2.3107	0.0109193	9	9	37	36.661	137.05	88432000	42
71	Q2TBI0	LBP_BOVIN	LBP	Lipopolysaccharide-binding protein (LBP)	2.69009	0.0137045	12	12	35.8	53.697	193.74	465670000	119
19	G3MXB5	G3MXB5_BOVIN		Uncharacterized protein	2.69878	0.00202678	5	5	25.5	25.731	90.66	319490000	110
50	P30922	CH3L1_BOVIN	CHI3L1	Chitinase-3-like protein 1 (39 kDa whey protein) (Cartilage glycoprotein 39) (CGP-39) (GP-39) (Chitinase-like protein 1) (CLP-1) (SPC-40) (Signal-processing protein)	3.97041	0.0100942	16	16	53.5	43.031	323.31	5336600000	303
15	F1MYX5	F1MYX5_BOVIN	LCP1	Uncharacterized protein	4.08446	0.00219653	13	13	29.3	70.111	238.12	382020000	78
8	G3X807	G3X807_BOVIN		Histone H4	4.08825	0.00289593	6	6	53.1	10.949	52.092	400610000	60
51	P33046	CTHL4_BOVIN	CATHL4	Cathelicidin-4 (Indolicidin)	4.28605	0.00240038	6	4	41.7	16.479	158.33	371510000	88
67	Q1JPB0	ILEU_BOVIN	SERPINB1	Leukocyte elastase inhibitor (LEI) (Serpin B1)	4.31117	0.00317255	7	7	23.9	42.235	173.08	524990000	87
39	P10096	G3P_BOVIN	GAPDH GAPD	Glyceraldehyde-3-phosphate dehydrogenase (GAPDH) (EC 1.2.1.12) (Peptidyl-cysteine S-nitrosylase GAPDH) (EC 2.6.99.-)	5.16554	0.00286089	8	8	34.2	35.868	187.73	1131100000	47
6	E1B6Z6	E1B6Z6_BOVIN	LCN2	Uncharacterized protein	5.286	0.00125174	13	13	61	22.983	308.2	2162900000	194
55	P63258	ACTG_BOVIN	ACTG1 ACTG	Actin, cytoplasmic 2 (Gamma-actin) [Cleaved into: Actin, cytoplasmic 2, N-terminally processed]	5.4629	0.00201371	18	9	69.1	41.792	199.37	2802100000	218
1	Q3ZBX9	H2AJ_BOVIN	H2AFJ	Histone H2A.J (H2a/j)	5.46829	2.93563e-08	4	1	49.6	14.019	144.26	580060000	88
72	Q2TBU0	HPT_BOVIN	HP	Haptoglobin (Zonulin) [Cleaved into: Haptoglobin alpha chain; Haptoglobin beta chain]	6.44803	0.00180575	17	17	49.1	44.859	250.99	2544400000	164
84	Q8SPP7	PGRP1_BOVIN	PGLYRP1 PGLYRP PGRP	Peptidoglycan recognition protein 1 (Oligosaccharide-binding protein) (OBP) (Peptidoglycan recognition protein short) (PGRP-S)	7.92223	1.41716e-05	10	10	73.7	21.063	323.31	5407900000	287
* p-value:
